# Supplementary material for: The Effect of Neutral Peritoneal Dialysis Solution with Low Glucose-Degradation-Product on the Fluid Status and Body Composition – A Randomized Control Trial
Source: PLoS One. 2015 Oct 28;10(10):e0141425. doi: 10.1371/journal.pone.0141425 (PMC4625015; doi:10.1371/journal.pone.0141425)
Supplement: S1 File — (XLSX) [file pone.0141425.s003.xlsx]

## Sheet: Use
Seq	Sex	System	Age	Dx	DM	IHD	CVA	PVD	Charlson	TChol_0	TG_0	HDL_1	LDL_1	TChol_1	TG_1	LDL_1	HDL_1	Ca	PO4	CRP04	CRP24	CRP52	BH_1	BW_1	BMI1	DVol_1	FPG_1	DP4_1	MTAC_1	BH_2	BW_2	DVol_2	FPG_2	DP4_2	MTAC_2	OH_04	Wt_04	NHWt_04	SBP_04	DBP_04	BMI_04	TBW_04	ECW_04	ICW_04	EI_04	LTM_04	ATM_04	Ht_04	OH_24
1	0	B	64.3751	HTN	0	1	0	0	6	6.2	1.9	1.3	4					2.21	1.81	3.86828	3.15793	3.90202	148	48.7	22.2334	2.2	12.6	0.780012	16.0397	148	49.5	2.2	8.3	0.667338	11.2862	1.4	45	43.6	177	106	20.5	22.4	11	11.4	0.97	23.1	20.1	148	2.3
2	0	B	77.1444	HTN	0	1	0	0	7	6.2	2.2	1	4.2					2.11	0.86	2.9213	2.08145		159	49.4	19.5404	2.15	6.7	0.795328	15.7831							0.1	45.3	45.2	122	82	17.9	28.7	12.3	16.4	0.75	37.5	7	159	1.6
4	0	B	41.87	GN	0	0	0	0	2	5.2	1.4	2.3	2.3	6.6	0.9	3.6	2.6	2.26	1.5	4.45845	3.07218	3.25511	175	68	22.2041	2.2	4.5	0.772573	12.0369	175	68.4	2.3	4.9	0.797037	13.181	1.7	64	62.3	147	86	20.9	35	16.1	18.9	0.85	40.6	21.6	175	1.1
5	0	S	54.0753	Other	0	0	0	0	5	5	4.5	1	2					2.03	0.54	4.13509																													1.4
6	1	B	75.1704	DM	1	0	1	0	9	7.1	2.3	1.1	5	9.4	1.8	7.7	0.9	2.13	1.97	3.89191	2.52906	3.80768	169	64.9	22.7233	2.3	5.5	0.586796	7.06933	169	62.2	2.45	12.8	0.677248	9.56251	3.1	61	57.9	123	46	21.4	35	17.4	17.5	0.99	37.9	18.8	169	2.7
7	1	B	42.6229	DM	1	0	0	0	4	5.6	2.2	0.8	3.7					2.23	2.28	3.59258	4.03351	4.63992	180	84.5	26.0802	2.5	14.5	0.603513	6.19071	180	81.5	2.7	8.3	0.770364	11.3274	13	82	69	94	49	25.3	54.3	29.9	24.4	1.23	55	14.1	180	15
8	1	S	65.8398	DM	1	1	1	0	10	3.2	1.2	1	1.7	5	1.7	3	1.2	2.16	1.46	6.21563	3.64802	4.27098	164	65.6	24.3902	2.25	11.1	0.72307	11.0276							1.4	76	74.6	148	76	28.3	42.7	19.6	23.1	0.85	50.3	23.4	164	8.5
9	0	S	57.2676	GN	0	0	0	0	5	4.6	1.6	1.2	2.7	4.3	1.2	2.9	0.9	2.15	2.7	2.46641	3.72794	3.91178	148.5	44.7	20.27	2.55	5.5	0.528202	6.88986	145	44.5	2.2	4.8	0.694555	13.003	0.5	43.4	42.9	138	75	19.5	24.3	10.8	13.5	0.8	29.4	13.2	149	0.5
10	0	S	42.9432	Urology	0	0	0	0	2	5.9	1.7	1.2	3.9	6.4	3.8	3.4	1.4	2.17	1.27	2.70962	3.3479	4.82614	145.5	48.1	22.7206	2.25	4.4	0.706485	13.0383	145.5	50.6	2.2	3.9	0.549566	7.90739	-1.2	46	47.2	119	82	21.6	22.9	9.4	13.4	0.7	28.2	18.9	146	2.5
11	0	B	69.2594	HTN	0	0	0	0	4	7.4	2	1	5.5	5.6	1.3	3.4	1.6	2.36	1.31	3.85308	3.90104	4.50811	151	57	24.9989	2.25	5.9	0.83234	17.7767							2.5	57	54.5	182	90	25	35.4	16.6	18.8	0.88	42.3	11.5	151	6.3
12	0	B	78.2396	DM	1	0	1	0	9	3.8	1.3	1.1	2.1	4.6	1.7	2.7	1.1	2.33	1.49	3.67195	2.44679	3.62462	151	55.9	24.5165	2.5	15.7	0.723076	12.6667	151	59.2	2.2	12.8	0.744229	13.0038	0.3	52	51.7	109	59	22.8	25.1	11.8	13.3	0.89	26.8	24.2	151	2.7
13	1	S	62.3737	GN	0	0	0	0	7	3.1	1.9	0.7	1.5	4.1	1.3	2.3	1.1	2.13	1.23	4.17037	3.7043	4.66546	165	71.6	26.2994	2.4	5.4	0.742133	11.349							6.6	70	63.4	143	80	25.7	46.5	23.4	23.1	1.01	52.7	9.9	165	7.3
14	1	B	72.2847	DM	1	0	1	0	9	3.1	1.2	1.1	1.5	4.2	1.5	2.7	0.8	1.98	1.59	4.86632	2.67314	4.11958	169	56.8	19.8873	2.25	7.2	0.669414	9.72921	169	63.3	2.2	10.4	0.703743	10.2983	3.7	62	58.3	114	65	21.7	34.9	17.8	17.1	1.04	36.6	20.6	169	6.7
15	1	S	61.6482	PKD	0	0	0	0	4	3.8	0.7	1.7	1.8	4.3	0.9	2.6	1.3	2.43	1.61	4.50027	3.9966	3.63178	170	60.1	20.7958	2.55	6.3	0.688827	10.0184	170	59.8	2.55	4.2	0.677495	9.65131	1	59	58	172	78	19	39	16.8	22.2	0.76	51.3	6.1	176	2.5
17	1	B	64.3806	DM	1	0	1	0	8	3.6	1.6	1.4	1.5	8.4	3.9	5.4	1.3	2.19	1.17	4.41781	2.68098	4.09264	170	62	21.4533	2	7.4	0.852921	16.0779	170	63.8	2.5	7.4	0.902405	21.7914	1.8	60	58.2	159	82	20.8	40.8	18	22.8	0.79	53.1	4.4	170	4.8
18	1	S	59.7262	Other	0	0	0	0	3	4.8	1	1.5	2.9	4.9	0.8	3.1	1.4	2.29	1.28	2.83476	3.82268	5.73429	174	60.6	20.0159	2.85	5.2	0.594849	6.51917	174	59.4	2.5	6.2	0.640262	8.39122	-0.2	59.7	59.9	144	76	19.7	36.3	15.2	21.1	0.72	47.7	11.8	174	0.9
19	0	S	53.7933	GN	0	0	0	0	3	5.1	1.3	1.8	2.7	6.5	1.3	4.1	1.9	2.45	1.57	3.24672	3.49234	3.93823	158	49.2	19.7084	3	5.6	0.625778	8.45253	158	52	2.5	5.4	0.756441	14.1695	1.2	49.8	48.6	138	75	20.7	25.4	12	13.4	0.9	27.7	20.7	155	1.1
20	0	S	60.7912	DM	1	0	1	0	8	5.7	0.9	1.8	3.5	5.1	1.2	3.3	1.3	2.37	1.37	4.52181	3.10016	3.90829	163	63.6	23.9377	2.05	5.1	0.864516	17.3105	163	62.3	2.6	6.9	0.600868	7.36069	0.6	60.7	60.1	132	73	22.8	29.1	13.6	15.5	0.88	31.1	28.6	163	6
21	0	S	65.3169	DM	1	0	0	0	6	4.4	1.7	1.1	2.5	3.8	1.4	1.8	1.4	2.15	1.38	4.17264	4.21932	4.76935	157	48.6	19.7168	2.6	23.3	0.540867	6.6113	157	49.4	2.15	17.4	0.607088	9.06727	2.9	42	39.1	140	63	17	22.2	11.6	10.5	1.11	21.6	17.1	157	3
22	1	S	37.7112	HTN	0	0	0	0	2	5.4	3	1	3.1	5.8	4	3.1	0.9	1.86	2.04	3.17164	4.44039	4.97348	178	82.7	26.1015	2.06	4.4	0.859039	14.2671							2.9	78	75.1	144	100	24.6	43.7	20.1	23.6	0.85	51.1	24.4	178	2
23	0	B	53.9247	DM	1	0	0	0	6	6.5	1.9	0.9	4.7	4.4	1	2.9	1.1	2.12	1.17	3.5055	3.5025	4.163	166	72.9	26.4552	2.4	10.7	0.955631	28.0375	166	77.2	2.4	10	0.803484	13.4784	6.8	78.7	71.9	136	56	28.6	36.4	20.9	15.4	1.36	28.3	43.1	166	6.3
24	1	S	59.6496	HTN	0	0	0	0	3	3.8	1	1.3	2	5	1.4	3.2	1.1	2.1	0.97	4.67538	4.27297	7.41921	167	71.8	25.7449	2.21	5	0.954122	26.3049	167	73.8	2.4	6	0.697746	9.60274	2.9	71.6	68.7	144	72	25.7	42.2	19.8	22.4	0.88	49.4	18.8	167	3.8
26	0	S	51.258	HTN	0	0	0	0	4	3.8	0.7	1.3	2.2	3.9	0.7	1.9	1.7	2.16	2.69	6.11469	2.84095	4.44891	155	56	23.3091	2.4	6.2	0.441088	4.48914	155	63.3	2.3	5.2	0.61393	8.30141	0.8	52.8	52	108	69	22	23.4	11.3	12.1	0.94	23.1	28.8	155	-0.3
27	0	S	31.4743	GN	0	0	0	0	3	5	3.6	1.3	2.1	6	1.5	3.4	1.9	2.35	1.2	3.42965	4.58184	5.92728	153.5	39.4	16.7217	2.4	6.9	0.46165	5.74212	154	44.1	2.45	5.5	0.846996	21.362	3.5	40	36.5	153	82	16.9	28.7	13.6	15.1	0.9	35.6	0.8	154	3.3
28	1	B	71.5921	DM	1	0	0	0	7	3.3	2	1	1.4	3.7	1.3	1.8	1.3	2.27	1.17	5.45734	3.96013	4.45619	166	63.6	23.0803	2.55	8.2	0.683986	9.78445	166	73.3	2.2	14.3	0.693792	9.51358	5.3	68.5	63.2	142	79	24.9	43.7	22	21.7	1.01	48.9	13	166	6.3
29	1	B	64.0438	HTN	1	0	0	0	6	3.3	2	1.1	1.3	3.8	2.2	2.5	1.3	2.2	0.88	4.08815	4.47705	3.8836	163	62.5	23.5237	2.2	9.8	0.741091	11.9065	163	67	2	7.1	0.611683	7.91482	4.4	64	59.6	160	80	24.1	33.6	17.7	15.9	1.11	32.6	26.3	163	5.8
30	1	B	71.6687	HTN	1	1	0	0	9	4.4	1.1	1.8	2.2	3.9	1.1	2	1.5	2.62	1.17	4.87918	3.42655	4.01683	164	83.1	30.8968	2.4	11.4	0.575163	6.14572	164	84.3	2.4	5.8	0.513109	4.87229	0	81.6	81.6	124	76	26.3	46.6	20.5	26.1	0.78	57.5	22.9	176	3.1
31	1	S	66.9952	DM	1	1	0	0	8	4.7	2.9	0.7	2.7	4.6	2	2.8	0.9	2.04	1.13	4.16942	4.76901	4.52658	167	74.5	26.713	2.45	14.4	0.727027	10.546	167	74.6	2.25	7.3	0.734868	10.6896	6.2	76	69.8	116	54	26.9	46.9	23.9	23	1.04	50.9	17.7	168	4.3
32	0	B	38.809	GN	0	0	0	0	2	4.3	1.4	1	2.7	5.1	1	3.3	1.4	2.16	1.61	5.69278	3.22083	6.4503	164	53.5	19.8914	2.4	4.5	0.622314	8.70459	164	56.9	2.35	3.6	0.729968	12.0441	0	51.6	51.6	148	95	19.2	33.5	13.7	19.8	0.69	45.8	5.8	164	0.8
33	1	S	59.039	Urology	0	0	0	0	4	4.2	0.7	2	1.8	5.6	1.2	3	2	2.12	1.7	3.67559	4.31435	3.8399	174	63.1	20.8416	2.6	4.7	0.733509	11.2812	174	76.9	2.3	6.5	0.530469	5.33388	0.6	69	68.4	125	62	22.8	41.1	17.8	23.3	0.76	52.2	15.9	174	1.3
34	0	B	62.1273	Urology	0	0	0	0	4	6.8	3.5	0.9	4.3	4.7	5.5	2.9	0.7	2.05	1.3	1.97705	2.58107	3.83502	154.5	66.4	27.8171	2.7	5.4	0.749652	12.7875	154	70	2.7	5.1	0.621558	7.75919	2.3	67.3	65	135	66	29.9	34.5	16.8	17.7	0.95	36.6	27.9	150	4
35	1	B	65.2758	DM	1	0	0	0	7	3.6	0.6	1.1	2.2	3.6	0.6	2.2	1.1	2.31	1.17	3.19867	3.45435	4.18423	166	71.3	25.8746	2.3	7.1	0.694835	9.68411	166	73.9	2.25	3.1	0.69635	9.57068	2.6	69.4	66.8	129	66	25.2	37	18	19	0.95	39.9	26.2	166	3.7
36	0	B	62.8008	DM	1	0	0	0	6	9.2	6.4	1		8.5	6.4	2.6	1.1	2.18	0.86	4.15233	2.62154	3.36842	146	53.5	25.0985	2.4	4.9	0.862612	21.5714	146	46.6	2.35	7.6	0.672769	11.8766	2.3	47	44.7	168	82	22	28.2	13.4	14.7	0.91	32.6	11.7	146	6.5
37	1	S	53.8754	DM	1	1	0	0	7	3.7	2.4	0.7	1.9	4.1	2.5	2.2	0.8	2.25	1.9	3.97466	3.44303	4.80098	165	60.8	22.3324	2.25	5.7	0.581781	7.3311	165	63.9	2.35	4.6	0.678659	9.68444	0.8	59	58.2	125	67	21.7	40.2	16.8	23.4	0.72	54.6	3.4	165	2.8
38	0	S	47.5537	GN	0	0	0	0	3	5.9	2.3	1	3.9	5.9	2.3	3.9	1	2.51	1.06	3.12677	4.55973	5.96939	165	66	24.2424	2.4	7.1	0.709064	10.5402	165	70.2	2.2	6.6	0.593296	7.19404	1.7	65	63.3	140	88	23.9	32.6	15.5	17	0.91	35	28.1	165	0.8
39	0	B	53.4702	GN	0	0	0	0	6	4.1	2.8	1.1	1.8	4.1	2.8	1.8	1.1	2.27	1.31	3.48658	5.00482	4.02192	159	68	26.8977	2.2	5.5	0.781374	13.2709	159	67.5	2.3	5.8	0.722711	11.1622	0.9	61	60.1	121	90	24.1	29.3	13.8	15.4	0.9	31	28.8	159	3.6
40	0	S	61.525	GN	0	0	0	0	4	5.2	0.7	1.8	3.1	8.2	2.4	5.9	1.2	2.46	2.18	3.77501	3.93744	6.40688	161	55.2	21.2955	2.45	4	0.59172	7.7805							3.3	56.1	52.8	140	71	21.6	31.6	15.7	15.8	0.99	33.9	18.4	161	1.5
41	1	B	59.6112	DM	1	0	0	0	5	3.4	1.2	0.8	2.1	3.9	1.9	2.3	0.8	2.35	1.37	3.95295	3.23103	5.43074	162.5	65.8	24.9183	2.15	21.1	0.680201	9.69971	162	76.4	2.15	7.8	0.64889	8.32535	1.5	71.3	69.8	96	62	26.8	42.1	18.8	23.3	0.81	51.7	17.6	163	3.1
42	1	B	60.3285	DM	1	0	0	0	6	4.7	1.1	0.8	3.4	4.6	1.3	2.4	1.6	2.17	1.47	3.86796	4.48195	4.0857	173	88.2	29.4697	2.15	9.2	0.796565	11.6511	173	90.7	2.35	8.1	0.712544	8.98601	5.7	92.8	87.1	184	98	31	46.6	24.5	22.1	1.11	44.2	42.1	173	5.4
43	0	S	47.6632	GN	0	0	0	0	3	4.6	1	2.1	2.1	4.6	1	2.1	2.1	2.21	1.27	3.72495	3.79802	5.05241	156	46.7	19.1897	2.55	4.9	0.594151	8.45875	156	44.6	2.5	5.2	0.442539	4.63657	0.9	47.1	46.2	113	61	19.4	22.9	10.8	12	0.9	24.3	21.7	156	3.2
44	1	B	65.963	DM	1	0	0	0	6	4	0.6	1.9	1.8	3.4	0.8	2	1	2.16	1.29	4.14989	12.7092	4.77748	164	61.7	22.9402	2	4.6	0.871755	17.7185							6.5	62.4	55.9	150	58	23.2	36.3	19.8	16.4	1.21	35.1	19.9	164	1.6
45	0	S	55.5729	HTN	0	0	0	0	3	5.6	1.1	1.4	3.7	6	1	3.4	2.2	2.03	1.72	4.65855	4.26824	5.40158	151	48.5	21.271	2.7	7.8	0.38981	2.65562							0.8	48.6	47.8	136	72	21.3	28.1	12.5	15.6	0.8	34.4	13.1	151	1.1
46	1	B	76.512	DM	1	0	1	0	9	5.5	1.5	1.3	3.5	6.4	3.4	4.2	0.7	2.4	2.37	2.14458	3.88326	4.27403	167	64.2	23.0198	2.4	8.9	0.853468	17.4625	167	64.5	2.25	10.4	0.758699	12.2567	1.2	62.6	61.4	129	67	22.4	31.5	15.3	16.2	0.94	33.1	27.1	167	1.2
47	0	S	61.4428	DM	1	0	1	0	8	4.8	1	1.6	2.8	7.2	1.1	4.8	1.9	2.15	1.11	3.16621	6.97765	5.13629	158	53.7	21.511	2.7	11.2	0.718968	12.3019	158	59.6	2.88	12.6	0.891909	24.0935	7	63.7	56.7	120	51	25.5	36.5	20.2	16.4	1.23	34.6	21.3	158	1.7
48	1	B	74.0589	DM	1	0	0	0	7	4.3	2.3	0.9	2.3					2.21	1.86	3.65967	4.87502	5.04429	163	67.1	25.255	2.45	9.5	0.927417	24.7897	163	69.4	2.4	7.7	0.716082	10.6507	2.2	69.7	67.5	110	47	26.2	36.7	18	18.7	0.96	39.1	27.3	163	5.2
49	1	S	58.4887	GN	0	1	0	0	6	3.2	2.2	0.7	1.5	5.2	1.2	3.5	1.1	2.39	1.66	5.13012	4.06679	3.9083	175	69.4	22.6612	2.5	3.7	0.694358	9.41656	175	70	2.4	4.5	0.568855	6.16863	1.1	69.9	68.8	138	82	22.8	41.8	18.4	23.5	0.78	52.5	16	175	-0.9
50	0	S	66.5051	GN	0	0	0	0	5	5.4	1.5	1.2	3.5	4.4	1.5	2.7	0.9	2.34	1.53	3.88531	3.90078	4.98519	160	57.1	22.3047	2.3	6.6	0.526761	6.35071							0.9	61.3	60.4	164	74	23.9	27.5	13.4	14	0.96	26.9	33	160	-0.2
51	1	S	74.7789	GN	0	0	0	0	5	3.9	0.4	2.3	1.4	4.5	0.4	2	2.3	2.27	1.43	4.27217	5.96601	7.23617	152	47.8	20.6891	2.7	9.3	0.648562	10.2271	152	49.3	2.55	7.6	0.580154	7.98981	2.5	48.4	45.9	126	53	20.9	31.8	15.2	16.7	0.91	38.2	6.6	152	1.7
52	0	S	46.6557	DM	1	0	0	0	4	4.3	1.4	1.2	2.4	3.9	0.9	2.2	1.3	2.25	1.73	3.85657	3.54102	5.13686	164	63.1	23.4607	2.4	20.7	0.699804	10.4696	164	67.6	2.5	8.1	0.650054	8.57704	4.9	64.1	59.2	191	92	23.8	35.1	18.2	16.9	1.08	35.4	23.5	164	4.3
53	0	S	61.4511	Urology	0	0	0	0	4	5.8	3.3	1.1	3.2	5.1	1.3	3.3	1.2	2.24	1.12	3.7048	4.43933	3.9548	150	60.9	27.0667	2.35	7.5	0.760501	13.7882	150	61.4	2.25	13.7	0.806585	15.8242	1.1	59.5	58.4	133	70	26.4	31.1	14.4	16.6	0.87	34.9	23.1	150	0.8
54	1	B	79.6441	DM	1	1	0	0	9	3.8	1.2	1.2	2.1	4.3	3.1	2.1	0.8	2.25	1.04	2.63594	3.86133	4.7293	160	78.4	30.625	2.7	5.1	0.652066	8.09236							1.8	73.7	71.9	106	51	28.8	33.5	17.3	16.3	1.06	31	39.4	160	1.9
55	0	S	52.0411	Unknown	0	0	0	0	4	4.8	1.2	1.3	2.9	4.8	1.2	2.9	1.3	2.14	1.14	3.72717	4.68525	4.0442	162	56.3	21.4525	2.4	5	0.607899	8.18722	162	66.6	2.64	5.5	0.598328	7.05701	1.4	60.6	59.2	119	68	23.1	33.3	15.3	18	0.85	38.7	20.2	162	1.7
56	1	B	63.6057	GN	0	0	0	0	7	6.7	4.2	0.8	4	6.7	4.2	4	0.8	2.66	1.71	2.70289	4.35454	2.86555	167	61.7	22.1234	2	4.9	0.713056	10.63	167	66	1.9	3.8	0.595329	7.51437	1.1	61.5	60.4	101	71	22.1	37.1	16.5	20.6	0.8	46.1	13.7	167	2
57	0	B	46.0397	GN	0	0	0	0	3	6.2	1.2	1.9	3.7	6.1	1.4	3.6	1.8	2.24	0.96	4.63221	38.5066	3.02145	162	48.9	18.6328	2.1	3.8	0.811538	16.3443	162	50.6	2.5	4.8	0.624057	8.9391	2.5	42.1	39.6	188	110	16	27.8	12.9	14.9	0.87	34.1	5.3	162	3.5
58	0	S	72.0219	DM	1	0	0	0	7	5.8	3.7	1.1	3	5.8	3.7	3	1.1	2.41	1.16	4.77356	3.13673	5.13961	158	67.9	27.1992	2.4	10.5	0.720398	11.1521	158	68.9	2.4	11	0.555786	6.38483	2.5	65.2	62.7	117	46	26.1	29.5	15.4	14.1	1.1	26.6	35.4	158	3.9
59	0	B	61.9576	GN	0	0	0	0	4	6.8	1.9	1.7	4.2	5.5	1.3	3.2	1.8	2.27	1.53	4.37148	2.75044	3.47446	147	50	23.1385	2.4	4.5	0.61681	9.52092							-0.1	44.8	44.9	98	67	20.7	22	9.9	12.1	0.81	25	19.6	147	1.8
60	1	B	65.7002	DM	1	0	1	0	8	3.2	3	0.6	1.2	4.6	4	1.7	1.1	2.26	1.14	4.2299	4.08435	3.98015	167	71.8	25.7449	2.4	9	0.664648	8.72006	167	71.5	2.3	3.8	0.650861	8.39249	7.2	69.7	62.5	164	91	25	43.1	22.9	20.2	1.13	44.6	16.8	167	7.8
61	0	B	66.8172	DM	1	0	1	0	8	7	2.2	1.3	4.6					2.12	1.22	4.28446	4.02249	5.68645								150	58.3	2.5	15.9	0.827624	18.0894	3.4	52	48.6	139	64	23.1	26.5	14.1	12.4	1.13	25.1	22.9	150	5
62	1	S	72.4682	Urology	0	0	1	0	7	3.7	0.7	2.1	1.3	4	0.6	1.3	2.4	2.08	1.56	5.15199	3.70354	4.37325	165	71.1	26.1157	2.3	7.6	0.726731	10.7649							5.4	79	73.6	147	78	29	39.7	21.6	18.1	1.2	35.8	36.5	165	6.5
63	0	S	64.4901	GN	1	0	0	0	6	7.2	2.2	2.2	4	9.5	1.8	6.1	2.5	2.19	1.48	4.02951	3.75236	5.68618	150	60.9	27.0667	2.25	9.5	0.82393	16.8575							3.3	59.2	55.9	104	46	26.3	31.1	15.9	15.2	1.04	31.5	23.8	150	2.8
64	1	B	32.4819	DM	1	0	0	0	4	3.7	1	1.6	1.6					2.03	1.22	4.73839	9.23514	4.07112	173	77.1	25.761	2.25	6.3	0.749185	10.746	175	84.2	2.2	3.6	0.692643	8.6027	4.9	75.9	71	92	48	24.8	42.5	20.7	21.8	0.95	46.8	24.8	175	7.9
66	1	S	69.4702	DM	1	0	1	0	11	3.9	1.5	1.31	1.9	3.9	1.8	2.2	0.9	2	2	3.55482	3.11109	4.00174	164	52.7	19.594	2.4	10.6	0.645693	9.46785							7.3	58.8	51.5	120	39	21.9	35.8	20	15.8	1.27	34.2	16.2	164	2.3
67	0	S	48.5038	GN	1	0	0	0	4	4.2	1.6	1.1	2.3	4.2	1.3	2.4	1.1	2.35	1.29	3.67982	3.51021	5.06585	152	70.5	30.5142	2	9.2	0.713309	10.7613							1	72.8	71.8	144	81	31.5	32.9	15.8	17.1	0.92	33.2	38.4	152	0.5
68	0	B	67.8467	HTN	0	0	0	0	4	3.8	0.8	2.2	1.3	5.21	2.3	1.5	2.6	2.35	1.88	4.56612	2.78074	3.37353	147	57.8	26.7481	2.6	5.3	0.656769	10.0736							1.3	57.7	56.4	132	77	26.7	28.8	13.8	15	0.92	30.6	25.3	147	3.2
[truncated: 82 more columns]
